# Supplementary material for: Pontibacillus sp. ALD_SL1 and Psychroflexus sp. ALD_RP9, two novel moderately halophilic bacteria isolated from sediment and water from the Aldabra Atoll, Seychelles
Source: PLoS One. 2021 Aug 26;16(8):e0256639. doi: 10.1371/journal.pone.0256639 (PMC8389477; doi:10.1371/journal.pone.0256639)
Supplement: S1 Table — Measurements are given in triplicate as OD600 for each isolate. The starting OD has been subtracted from the values to reflect active growth rates. (XLSX) [file pone.0256639.s001.xlsx]

## Sheet: S1 Table
S1 Table. Growth ranges of Pontibacillus sp. ALD_SL1 and Psychroflexus sp. ALD_RP9. Measurements are given in triplicate as OD600 for each isolate and the final mean. The starting OD has been subtracted from the values to reflect active growth rates.
Pontibacillus sp. ALD_SL1					Psychroflexus sp. ALD_RP9
NaCl (%)	1	2	3	Mean	NaCl (%)	1	2	3	Mean
0	0.33	0.18	0.21	0.24	0	0.08	0.09	0.04	0.07
5	2.13	1.77	1.86999	1.92333	5	3.09	3.15	3.18	3.14
8	3.73	3.74	3.81	3.76	8	3.07	3	3.16	3.07667
9	4.18	4	4.22	4.13333	9	3.09	3.13	3.14	3.12
10	4.05	3.88	3.92	3.95	10	3.82	3.8	3.72	3.78
11	5.65	5.63	5.6	5.62667	11	3.16	3.24	3.33	3.24333
12	4.3	5.01	5.55	4.95333	12	-	-	-	-
15	3.6	3.71	3.56	3.62333	15	1.73	1.77	1.52	1.67333
20	1.11	1.11	0.84	1.02	20	0.29	0.24	0.26	0.263333
25	0.15	0.45	0.07	0.223333	25	0.07	0.06	0.04	0.0566667
pH	1	2	3	Mean	pH	1	2	3	Mean
5.5	0.02	0.03	0.03	0.0266667	5.5	0.06	0.1	0.07	0.0766667
6	4.45	4.35	4.28	4.36	6	2.71	2.7	2.73	2.71333
6.5	4.65	4.36	4.29	4.43333	6.5	3.1	3.11	3.32	3.17667
7	4.71	4.85	4.98	4.84667	7	3.08	3.12	3.11	3.10333
7.5	3.8	4.16	3.91	3.95667	7.5	3.19	3.06	3.21	3.15333
8	3.75	3.73	3.49	3.65667	8	3.27	3.12	3.15	3.18
8.5	3.38	3.81	3.95	3.71333	8.5	2.83	2.99	2.92	2.91333
9	3.5	3.83	3.45	3.59333	9	1.45	1.48	1.53	1.48667
9.5	3.91	3.94	4.46	4.10333	9.5	1.13	1.4	1.09	1.20667
10	2.34	1.72	2.3	2.12	10	1.11	1.13	1.02	1.08667
10.5	0	0	0	0	10.5	0.84	0.86	0.83	0.843333
Temperature (°C)	1	2	3	Mean	Temperature (°C)	1	2	3	Mean
10	0	0	0	0	10	0.06	0.08	0.09	0.0766667
20	2.61	2.69	2.62	2.64	20	3.21	3.12	3.2	3.17667
25	3.82	3.55	2.84	3.40333	25	-	-	-	-
28	4.77	4.73	4.62	4.70667	28	3.15	3.15	3.11	3.13667
35	4.04	4.27	4.22	4.17667	35	2.98	2.82	2.98	2.92667
40	3.41	3.6	3.63	3.54667	40	2.89	2.81	2.74	2.81333
50	0.06	0.03	0.05	0.0466667	50	0.06	0	0	0.02
