# Supplementary material for: Pontibacillus sp. ALD_SL1 and Psychroflexus sp. ALD_RP9, two novel moderately halophilic bacteria isolated from sediment and water from the Aldabra Atoll, Seychelles
Source: PLoS One. 2021 Aug 26;16(8):e0256639. doi: 10.1371/journal.pone.0256639 (PMC8389477; doi:10.1371/journal.pone.0256639)
Supplement: S2 Table — The table includes selected KEGG hits, antibiotic resistance genes, genomic islands and phages, and their location on the genomes. (XLSX) [file pone.0256639.s002.xlsx]

## Sheet: S2 Table
S2 Table. Genomic features of Pontibacillus sp. ALD_SL1 and Psychroflexus sp. ALD_RP9.
The table includes selected KEGG hits, antibiotic resistance genes, genomic islands and phages, and their location on the genomes.
Isolate	Location	KEGG_ID	locus_tag	feature	start (bp)	stop (bp)	complement	gene_name	gene_name_detailed	tool/db	start on plasmid (gbk)	stop on plasmid (gbk)
Psychroflexus sp. ALD_RP9	chromosome	K01104	IMZ30_00010	LPS/EPS synthesis and export	1441	1896		E3.1.3.48	protein-tyrosine phosphatase	KEGG/BlastKOALA	NA	NA
Psychroflexus sp. ALD_RP10	chromosome	K06881	IMZ30_00240	Sulphate metabolism	49825	50835		nrnA	bifunctional oligoribonuclease and PAP phosphatase NrnA	KEGG/BlastKOALA	NA	NA
Psychroflexus sp. ALD_RP11	chromosome	K03315	IMZ30_00310	Osmoregulation	62357	63814	c	nhaC	Na+:H+ antiporter, NhaC family	KEGG/BlastKOALA	NA	NA
Psychroflexus sp. ALD_RP12	chromosome	K01784	IMZ30_00500	LPS/EPS synthesis and export	95960	96976	c	galE, GALE	UDP-glucose 4-epimerase	KEGG/BlastKOALA	NA	NA
Psychroflexus sp. ALD_RP13	chromosome	K10716	IMZ30_00555	Osmoregulation	104953	105585	c	kch, trkA, mthK, pch	voltage-gated potassium channel	KEGG/BlastKOALA	NA	NA
Psychroflexus sp. ALD_RP14	chromosome	K03442	IMZ30_00865	Osmoregulation	184235	185152		mscS	small conductance mechanosensitive channel	KEGG/BlastKOALA	NA	NA
Psychroflexus sp. ALD_RP15	chromosome	K07705	IMZ30_01245	LPS/EPS synthesis and export	264722	265471		lytT, lytR	two-component system, LytTR family, response regulator	KEGG/BlastKOALA	NA	NA
Psychroflexus sp. ALD_RP16	chromosome	K00600	IMZ30_01315	Osmoregulation	280024	281310	c	glyA, SHMT	glycine hydroxymethyltransferase	KEGG/BlastKOALA	NA	NA
Psychroflexus sp. ALD_RP17	chromosome	K03270	IMZ30_01490	LPS/EPS synthesis and export	329060	329566		kdsC	3-deoxy-D-manno-octulosonate 8-phosphate phosphatase (KDO 8-P phosphatase)	KEGG/BlastKOALA	NA	NA
Psychroflexus sp. ALD_RP18	chromosome	K01627	IMZ30_01535	LPS/EPS synthesis and export	339967	340785		kdsA	2-dehydro-3-deoxyphosphooctonate aldolase (KDO 8-P synthase)	KEGG/BlastKOALA	NA	NA
Psychroflexus sp. ALD_RP19	chromosome	K00979	IMZ30_01715	LPS/EPS synthesis and export	375835	376566	c	kdsB	3-deoxy-manno-octulosonate cytidylyltransferase (CMP-KDO synthetase)	KEGG/BlastKOALA	NA	NA
Psychroflexus sp. ALD_RP20	chromosome	K03282	IMZ30_01740	Osmoregulation	380118	380537	c	mscL	large conductance mechanosensitive channel	KEGG/BlastKOALA	NA	NA
Psychroflexus sp. ALD_RP21	chromosome	K00640	IMZ30_01955	Sulphate metabolism	421873	422664	c	cysE	serine O-acetyltransferase	KEGG/BlastKOALA	NA	NA
Psychroflexus sp. ALD_RP22	chromosome	K01809	IMZ30_02105	LPS/EPS synthesis and export	453247	454230	c	manA, MPI	mannose-6-phosphate isomerase	KEGG/BlastKOALA	NA	NA
Psychroflexus sp. ALD_RP23	chromosome	K10027	IMZ30_02335	Carotenoid biosynthesis	500495	501955		crtI	phytoene desaturase	KEGG/BlastKOALA	NA	NA
Psychroflexus sp. ALD_RP24	chromosome	K02291	IMZ30_02340	Carotenoid biosynthesis	501959	502798		crtB	15-cis-phytoene synthase	KEGG/BlastKOALA	NA	NA
Psychroflexus sp. ALD_RP25	chromosome	K15746	IMZ30_02345	Carotenoid biosynthesis	502798	503244		crtZ	beta-carotene 3-hydroxylase	KEGG/BlastKOALA	NA	NA
Psychroflexus sp. ALD_RP26	chromosome	K10210	IMZ30_02350	Carotenoid biosynthesis	503244	504722		crtP	diapolycopene oxygenase	KEGG/BlastKOALA	NA	NA
Psychroflexus sp. ALD_RP27	chromosome	K08977	IMZ30_02355	Carotenoid biosynthesis	504706	505347		cruF	bisanhydrobacterioruberin hydratase	KEGG/BlastKOALA	NA	NA
Psychroflexus sp. ALD_RP28	chromosome	K06443	IMZ30_02360	Carotenoid biosynthesis	505334	506491		lcyB, crtL1, crtY	lycopene beta-cyclase	KEGG/BlastKOALA	NA	NA
Psychroflexus sp. ALD_RP29	chromosome	K00956	IMZ30_03530	Sulphate metabolism	741003	742259	c	cysN	sulfate adenylyltransferase subunit 1	KEGG/BlastKOALA	NA	NA
Psychroflexus sp. ALD_RP30	chromosome	K00957	IMZ30_03535	Sulphate metabolism	742300	743205	c	cysD	sulfate adenylyltransferase subunit 2	KEGG/BlastKOALA	NA	NA
Psychroflexus sp. ALD_RP31	chromosome	K00860	IMZ30_03540	Sulphate metabolism	743218	743805	c	cysC	adenylylsulfate kinase	KEGG/BlastKOALA	NA	NA
Psychroflexus sp. ALD_RP32	chromosome	K01082	IMZ30_03545	Sulphate metabolism	743802	744602	c	cysQ, MET22, BPNT1	3'(2'), 5'-bisphosphate nucleotidase	KEGG/BlastKOALA	NA	NA
Psychroflexus sp. ALD_RP33	chromosome	K12982	IMZ30_03910	LPS/EPS synthesis and export	822722	823780	c	opsX	heptosyltransferase I	KEGG/BlastKOALA	NA	NA
Psychroflexus sp. ALD_RP34	chromosome	K00748	IMZ30_04075	LPS/EPS synthesis and export	854388	855503		lpxB	lipid-A-disaccharide synthase	KEGG/BlastKOALA	NA	NA
Psychroflexus sp. ALD_RP35	chromosome	K00973	IMZ30_04190	LPS/EPS synthesis and export	878771	879784	c	rfbA, rmlA, rffH	glucose-1-phosphate thymidylyltransferase	KEGG/BlastKOALA	NA	NA
Psychroflexus sp. ALD_RP36	chromosome	K01991	IMZ30_04630	LPS/EPS synthesis and export	974528	975292		wza, gfcE	polysaccharide biosynthesis/export protein	KEGG/BlastKOALA	NA	NA
Psychroflexus sp. ALD_RP37	chromosome	K16692	IMZ30_04635	LPS/EPS synthesis and export	975302	977695		etk, wzc	tyrosine-protein kinase Etk/Wzc	KEGG/BlastKOALA	NA	NA
Psychroflexus sp. ALD_RP38	chromosome	K02805	IMZ30_04765	LPS/EPS synthesis and export	1008435	1009565	c	wecE, rffA	dTDP-4-amino-4,6-dideoxygalactose transaminase	KEGG/BlastKOALA	NA	NA
Psychroflexus sp. ALD_RP39	chromosome	K05565	IMZ30_04820	Osmoregulation	1021367	1023670		mnhA, mrpA	multicomponent Na+:H+ antiporter subunit A	KEGG/BlastKOALA	NA	NA
Psychroflexus sp. ALD_RP40	chromosome	K05566	IMZ30_04825	Osmoregulation	1023677	1024090		mnhB, mrpB	multicomponent Na+:H+ antiporter subunit B	KEGG/BlastKOALA	NA	NA
Psychroflexus sp. ALD_RP41	chromosome	K05567	IMZ30_04830	Osmoregulation	1024092	1024445		mnhC, mrpC	multicomponent Na+:H+ antiporter subunit C	KEGG/BlastKOALA	NA	NA
Psychroflexus sp. ALD_RP42	chromosome	K05568	IMZ30_04835	Osmoregulation	1024442	1025950		mnhD, mrpD	multicomponent Na+:H+ antiporter subunit D	KEGG/BlastKOALA	NA	NA
Psychroflexus sp. ALD_RP43	chromosome	K05569	IMZ30_04840	Osmoregulation	1025953	1026429		mnhE, mrpE	multicomponent Na+:H+ antiporter subunit E	KEGG/BlastKOALA	NA	NA
Psychroflexus sp. ALD_RP44	chromosome	K05570	IMZ30_04845	Osmoregulation	1026426	1026701		mnhF, mrpF	multicomponent Na+:H+ antiporter subunit F	KEGG/BlastKOALA	NA	NA
Psychroflexus sp. ALD_RP45	chromosome	K05571	IMZ30_04850	Osmoregulation	1026694	1027104		mnhG, mrpG	multicomponent Na+:H+ antiporter subunit G	KEGG/BlastKOALA	NA	NA
Psychroflexus sp. ALD_RP46	chromosome	K03442	IMZ30_04985	Osmoregulation	1052245..1053084			mscS	small conductance mechanosensitive channel	KEGG/BlastKOALA	NA	NA
Psychroflexus sp. ALD_RP47	chromosome	NA	IMZ30_05070	Antibiotic resistance gene (ARG)	1070700	1072478		NA	Putative multidrug export ATP-binding/permease protein	Resfams/DeepARG	NA	NA
Psychroflexus sp. ALD_RP48	chromosome	K02847	IMZ30_05510	LPS/EPS synthesis and export	1159065	1159793		waaL, rfaL	O-antigen ligase	KEGG/BlastKOALA	NA	NA
Psychroflexus sp. ALD_RP49	chromosome	K00012	IMZ30_05520	LPS/EPS synthesis and export	1160595	1161902		UGDH, ugd	UDPglucose 6-dehydrogenase	KEGG/BlastKOALA	NA	NA
Psychroflexus sp. ALD_RP50	chromosome	K01710	IMZ30_05525	LPS/EPS synthesis and export	1161985	1162971		rfbB, rmlB, rffG	dTDP-glucose 4,6-dehydratase	KEGG/BlastKOALA	NA	NA
Psychroflexus sp. ALD_RP51	chromosome	K03606	IMZ30_05530	LPS/EPS synthesis and export	1162971	1164317		wcaJ	putative colanic acid biosysnthesis UDP-glucose lipid carrier transferase	KEGG/BlastKOALA	NA	NA
Psychroflexus sp. ALD_RP52	chromosome	K01791	IMZ30_05540	LPS/EPS synthesis and export	1165646	1166743	c	wecB	UDP-N-acetylglucosamine 2-epimerase	KEGG/BlastKOALA	NA	NA
Psychroflexus sp. ALD_RP53	chromosome	K03269	IMZ30_05570	LPS/EPS synthesis and export	1171384	1172148		lpxH	UDP-2,3-diacylglucosamine hydrolase	KEGG/BlastKOALA	NA	NA
Psychroflexus sp. ALD_RP54	chromosome	K01710	IMZ30_05600	LPS/EPS synthesis and export	1177553	1178566		rfbB, rmlB, rffG	dTDP-glucose 4,6-dehydratase	KEGG/BlastKOALA	NA	NA
Psychroflexus sp. ALD_RP55	chromosome	K01790	IMZ30_05605	LPS/EPS synthesis and export	1178563	1179117		rfbC, rmlC	dTDP-4-dehydrorhamnose 3,5-epimerase	KEGG/BlastKOALA	NA	NA
Psychroflexus sp. ALD_RP56	chromosome	K00067	IMZ30_05610	LPS/EPS synthesis and export	1179114	1179962		rfbD, rmlD	dTDP-4-dehydrorhamnose reductase	KEGG/BlastKOALA	NA	NA
Psychroflexus sp. ALD_RP57	chromosome	K20444	IMZ30_06070	LPS/EPS synthesis and export	1294548	1295783		rfbC	O-antigen biosynthesis protein	KEGG/BlastKOALA	NA	NA
Psychroflexus sp. ALD_RP58	chromosome	K00380	IMZ30_06325	Sulphate metabolism	1347400	1349547	c	cysJ	sulfite reductase (NADPH) flavoprotein alpha-component	KEGG/BlastKOALA	NA	NA
Psychroflexus sp. ALD_RP59	chromosome	NA	IMZ30_07500-IMZ30_07580	Genomic island	1610877	1638302		NA	NA	IslandViewer 4	NA	NA
Psychroflexus sp. ALD_RP60	chromosome	NA	IMZ30_07555-IMZ30_07645	Prophage	1632731	1655269		NA	NA	PHASTER	NA	NA
Psychroflexus sp. ALD_RP61	chromosome	K01991	IMZ30_07910	LPS/EPS synthesis and export	1713267	1714055		wza, gfcE	polysaccharide biosynthesis/export protein	KEGG/BlastKOALA	NA	NA
Psychroflexus sp. ALD_RP62	chromosome	K09690	IMZ30_07925	LPS/EPS synthesis and export	1719050	1719928		ABC-2.LPSE.P	lipopolysaccharide transport system permease protein	KEGG/BlastKOALA	NA	NA
Psychroflexus sp. ALD_RP63	chromosome	K09691	IMZ30_07935	LPS/EPS synthesis and export	1720555	1721817		ABC-2.LPSE.A	lipopolysaccharide transport system ATP-binding protein	KEGG/BlastKOALA	NA	NA
Psychroflexus sp. ALD_RP64	chromosome	K16703	IMZ30_07970	LPS/EPS synthesis and export	1727203	1728423		wcaL, amsK	colanic acid/amylovoran biosynthesis glycosyltransferase	KEGG/BlastKOALA	NA	NA
Psychroflexus sp. ALD_RP65	chromosome	K03327	IMZ30_08260	Antibiotic resistance gene (ARG)	1786513	1787877		norM	Multidrug resistance protein NorM	DeepARG/PGAP	NA	NA
Psychroflexus sp. ALD_RP66	chromosome	K06041	IMZ30_08305	LPS/EPS synthesis and export	1795214	1796176		kdsD, kpsF	arabinose-5-phosphate isomerase	KEGG/BlastKOALA	NA	NA
Psychroflexus sp. ALD_RP67	chromosome	K06861	IMZ30_08325	LPS/EPS synthesis and export	1798055	1798813		lptB	lipopolysaccharide export system ATP-binding protein	KEGG/BlastKOALA	NA	NA
Psychroflexus sp. ALD_RP68	chromosome	K11720	IMZ30_08345	LPS/EPS synthesis and export	1802827	1803897	c	lptG	lipopolysaccharide export system permease protein	KEGG/BlastKOALA	NA	NA
Psychroflexus sp. ALD_RP69	chromosome	K17218	IMZ30_08670	Sulphate metabolism	1873259	1874515	c	sqr	sulfide:quinone oxidoreductase	KEGG/BlastKOALA	NA	NA
Psychroflexus sp. ALD_RP70	chromosome	K18889	IMZ30_08705	Antibiotic resistance gene (ARG)	1878938	1880695	c	mdlA	ATP-binding cassette, subfamily B, multidrug efflux pump	DeepARG/PGAP	NA	NA
Psychroflexus sp. ALD_RP71	chromosome	K02527	IMZ30_08795	LPS/EPS synthesis and export	1897078	1898244	c	kdtA, waaA	3-deoxy-D-manno-octulosonic-acid transferase	KEGG/BlastKOALA	NA	NA
Psychroflexus sp. ALD_RP72	chromosome	NA	IMZ30_08970-IMZ30_09095	Prophage	1929295	1948735		NA	NA	PHASTER	NA	NA
Psychroflexus sp. ALD_RP73	chromosome	NA	IMZ30_09095-IMZ30_09685	Genomic island	1946201	2047917		NA	NA	IslandViewer 4	NA	NA
Psychroflexus sp. ALD_RP74	chromosome	NA	IMZ30_09180-IMZ30_09225	Genomic island	1956571	1962520		NA	NA	IslandViewer 4	NA	NA
Psychroflexus sp. ALD_RP75	chromosome	NA	IMZ30_09425-IMZ30_09460	Genomic island	2001625	2007671		NA	NA	IslandViewer 4	NA	NA
Psychroflexus sp. ALD_RP76	chromosome	NA	IMZ30_09525-IMZ30_09580	Genomic island	2018919	2027575		NA	NA	IslandViewer 4	NA	NA
Psychroflexus sp. ALD_RP77	chromosome	K10716	IMZ30_10155	Osmoregulation	2150725	2151543	c	kch, trkA, mthK, pch	voltage-gated potassium channel	KEGG/BlastKOALA	NA	NA
Psychroflexus sp. ALD_RP78	chromosome	K03328	IMZ30_10195	LPS/EPS synthesis and export	2158856	2160145		TC.PST	O-antigen translocase	KEGG/BlastKOALA	NA	NA
Psychroflexus sp. ALD_RP79	chromosome	K19353	IMZ30_10200	LPS/EPS synthesis and export	2160142	2161725		eptC	heptose-I-phosphate ethanolaminephosphotransferase	KEGG/BlastKOALA	NA	NA
Psychroflexus sp. ALD_RP80	chromosome	K03499	IMZ30_10290	Osmoregulation	2183143	2184492		trkA, ktrA	trk system potassium uptake protein	KEGG/BlastKOALA	NA	NA
Psychroflexus sp. ALD_RP81	chromosome	K03498	IMZ30_10295	Osmoregulation	2184492	2185988		trkH, trkG, ktrB	trk system potassium uptake protein	KEGG/BlastKOALA	NA	NA
Psychroflexus sp. ALD_RP82	chromosome	K02843	IMZ30_10395	LPS/EPS synthesis and export	2201632	2202693	c	waaF, rfaF	heptosyltransferase II	KEGG/BlastKOALA	NA	NA
Psychroflexus sp. ALD_RP83	chromosome	K11085	IMZ30_10455	LPS/EPS synthesis and export	2211284	2213119	c	msbA	ATP-binding cassette, subfamily B, bacterial MsbA	KEGG/BlastKOALA	NA	NA
Psychroflexus sp. ALD_RP84	chromosome	K11085	IMZ30_10455	Antibiotic resistance gene (ARG)	2211284	2213119	c	msbA	ATP-binding cassette, subfamily B, bacterial MsbA	Resfams/DeepARG	NA	NA
Psychroflexus sp. ALD_RP85	chromosome	K12976	IMZ30_10525	LPS/EPS synthesis and export	2229003	2229620		pagL	lipid A 3-O-deacylase	KEGG/BlastKOALA	NA	NA
Psychroflexus sp. ALD_RP86	chromosome	K07091	IMZ30_10565	LPS/EPS synthesis and export	2236527	2238053		lptF	lipopolysaccharide export system permease protein	KEGG/BlastKOALA	NA	NA
Psychroflexus sp. ALD_RP87	chromosome	K05908	IMZ30_10820	Sulphate metabolism	2302055	2303074	c	doxDA	thiosulfate dehydrogenase (quinone)	KEGG/BlastKOALA	NA	NA
Psychroflexus sp. ALD_RP88	chromosome	K00912	IMZ30_11030	LPS/EPS synthesis and export	2345242	2346252		lpxK	tetraacyldisaccharide 4'-kinase	KEGG/BlastKOALA	NA	NA
Psychroflexus sp. ALD_RP89	chromosome	K03644	IMZ30_11040	LPS/EPS synthesis and export	2347243	2348124	c	lipA, LIAS, LIP1, LIP5	lipoyl synthase	KEGG/BlastKOALA	NA	NA
Psychroflexus sp. ALD_RP90	chromosome	K18890	IMZ30_11075	Antibiotic resistance gene (ARG)	2354037	2355821		mdlB	ATP-binding cassette, subfamily B, multidrug efflux pump	Resfams/DeepARG	NA	NA
Psychroflexus sp. ALD_RP91	chromosome	K07552	IMZ30_11150	Antibiotic resistance gene (ARG)	2375970	2377196		bcr	MFS transporter, DHA1 family, multidrug resistance protein	DeepARG/PGAP	NA	NA
Psychroflexus sp. ALD_RP92	chromosome	K00390	IMZ30_11470	Sulphate metabolism	2447933	2448619	c	cysH	phosphoadenosine phosphosulfate reductase	KEGG/BlastKOALA	NA	NA
Psychroflexus sp. ALD_RP93	chromosome	NA	IMZ30_11475	Bacteriorhodopsin	2448759	2449478	c	bacteriorhodopsin	bacteriorhodopsin	PGAP/InterPro	NA	NA
Psychroflexus sp. ALD_RP94	chromosome	K21817	IMZ30_11480	Bacteriorhodopsin	2449599	2450483		blh	beta-carotene 15,15'-dioxygenase	KEGG/BlastKOALA	NA	NA
Psychroflexus sp. ALD_RP95	chromosome	K02536	IMZ30_11700	LPS/EPS synthesis and export	2491464	2492411	c	lpxD	UDP-3-O-[3-hydroxymyristoyl] glucosamine N-acyltransferase	KEGG/BlastKOALA	NA	NA
Psychroflexus sp. ALD_RP96	chromosome	K00677	IMZ30_11710	LPS/EPS synthesis and export	2492993	2493775	c	lpxA	UDP-N-acetylglucosamine acyltransferase	KEGG/BlastKOALA	NA	NA
Psychroflexus sp. ALD_RP97	chromosome	K16363	IMZ30_11715	LPS/EPS synthesis and export	2493781	2495181	c	lpxC-fabZ	UDP-3-O-[3-hydroxymyristoyl] N-acetylglucosamine deacetylase	KEGG/BlastKOALA	NA	NA
Psychroflexus sp. ALD_RP98	chromosome	K02536	IMZ30_11720	LPS/EPS synthesis and export	2495165	2496202	c	lpxD	UDP-3-O-[3-hydroxymyristoyl] glucosamine N-acyltransferase	KEGG/BlastKOALA	NA	NA
Psychroflexus sp. ALD_RP99	chromosome	NA	IMZ30_11790-IMZ30_11810	Genomic island	2510609	2514914		NA	NA	IslandViewer 4	NA	NA
Psychroflexus sp. ALD_RP100	chromosome	K02517	IMZ30_11880	LPS/EPS synthesis and export	2533945	2534817		lpxL, htrB	Kdo2-lipid IVA lauroyltransferase/acyltransferase	KEGG/BlastKOALA	NA	NA
Pontibacillus sp. ALD_SL1	chromosome	K07248	IMZ31_00125	Fermentation	25574	27022		aldA	lactaldehyde dehydrogenase / glycolaldehyde dehydrogenase	KEGG/BLASTKOALA	NA	NA
Pontibacillus sp. ALD_SL2	chromosome	K03073	IMZ31_00655	Stress response	127456	127629		secE	preprotein translocase subunit SecE	KEGG/BLASTKOALA	NA	NA
Pontibacillus sp. ALD_SL3	chromosome	K03076	IMZ31_00830	Stress response	153626	154918		secY	preprotein translocase subunit SecY	KEGG/BLASTKOALA	NA	NA
Pontibacillus sp. ALD_SL4	chromosome	K07552	IMZ31_01635	Antibiotic resistance gene (ARG)	291368	292582		bcr, tcaB	MFS transporter, DHA1 family, multidrug resistance protein	Resfams/DeepARG	NA	NA
Pontibacillus sp. ALD_SL5	chromosome	K04072	IMZ31_01700	Fermentation	308611	311214		adhE	acetaldehyde dehydrogenase / alcohol dehydrogenase	KEGG/BLASTKOALA	NA	NA
Pontibacillus sp. ALD_SL6	chromosome	K05020	IMZ31_01855	Osmoregulation	345088	346587	c	opuD, betL	glycine betaine transporter	KEGG/BLASTKOALA	NA	NA
Pontibacillus sp. ALD_SL7	chromosome	K03406	IMZ31_02245	Chemotaxis	433113	434585		mcp	methyl-accepting chemotaxis protein	KEGG/BLASTKOALA	NA	NA
Pontibacillus sp. ALD_SL8	chromosome	K03315	IMZ31_02320	Osmoregulation	450427	451851	c	nhaC	Na+:H+ antiporter NhaC family	KEGG/BLASTKOALA	NA	NA
Pontibacillus sp. ALD_SL9	chromosome	K02424	IMZ31_02455	Flagellar assembly	478406	479254		fliY, tcyA	L-cystine transport system substrate-binding protein	KEGG/BLASTKOALA	NA	NA
Pontibacillus sp. ALD_SL10	chromosome	K10823	IMZ31_02690	Stress response	530604	531578	c	oppF	oligopeptide transport system ATP-binding protein	KEGG/BLASTKOALA	NA	NA
Pontibacillus sp. ALD_SL11	chromosome	K11085	IMZ31_02865	Antibiotic resistance gene (ARG)	562297	564075		msbA	ATP-binding cassette, subfamily B, bacterial MsbA	Resfams/DeepARG	NA	NA
Pontibacillus sp. ALD_SL12	chromosome	K10823	IMZ31_03165	Stress response	621396	622397		oppF	oligopeptide transport system ATP-binding protein	KEGG/BLASTKOALA	NA	NA
Pontibacillus sp. ALD_SL13	chromosome	K03327	IMZ31_03215	Antibiotic resistance gene (ARG)	632397	633767	c	norM, mdtK, dinF	multidrug resistance protein, MATE family	Resfams/DeepARG	NA	NA
Pontibacillus sp. ALD_SL14	chromosome	K18889	IMZ31_03260	Antibiotic resistance gene (ARG)	644423	646174		mdlA, smdA	ATP-binding cassette, subfamily B, multidrug efflux pump	Resfams/DeepARG	NA	NA
Pontibacillus sp. ALD_SL15	chromosome	K18890	IMZ31_03265	Antibiotic resistance gene (ARG)	646171	648204		mdlB, smdB	ATP-binding cassette, subfamily B, multidrug efflux pump	Resfams/DeepARG	NA	NA
Pontibacillus sp. ALD_SL16	chromosome	K03406	IMZ31_03380	Chemotaxis	668612	669841	c	mcp	methyl-accepting chemotaxis protein	KEGG/BLASTKOALA	NA	NA
Pontibacillus sp. ALD_SL17	chromosome	K07260	IMZ31_03705	Antibiotic resistance gene (ARG)	728489	729361		vanY	zinc D-Ala-D-Ala carboxypeptidase	Resfams/DeepARG	NA	NA
Pontibacillus sp. ALD_SL18	chromosome	K02000	IMZ31_03870	Osmoregulation	757921	759114		proV	glycine betaine/proline transport system ATP-binding protein [EC:7.6.2.9]	KEGG/BLASTKOALA	NA	NA
Pontibacillus sp. ALD_SL19	chromosome	K02001	IMZ31_03875	Osmoregulation	759107	759955		proW	glycine betaine/proline transport system permease protein	KEGG/BLASTKOALA	NA	NA
Pontibacillus sp. ALD_SL20	chromosome	K02002	IMZ31_03880	Osmoregulation	760036	760971		proX	glycine betaine/proline transport system substrate-binding protein	KEGG/BLASTKOALA	NA	NA
Pontibacillus sp. ALD_SL21	chromosome	K02002	IMZ31_03885	Osmoregulation	761064	761972		proX	glycine betaine/proline transport system substrate-binding protein	KEGG/BLASTKOALA	NA	NA
Pontibacillus sp. ALD_SL22	chromosome	K02424	IMZ31_03960	Flagellar assembly	773829	774686	c	fliY, tcyA	L-cystine transport system substrate-binding protein	KEGG/BLASTKOALA	NA	NA
Pontibacillus sp. ALD_SL23	chromosome	K02250	IMZ31_04045	Stress response	793882	794406		comK	competence protein ComK	KEGG/BLASTKOALA	NA	NA
Pontibacillus sp. ALD_SL24	chromosome	K15580	IMZ31_04390	Stress response	862933	864603		oppA, mppA	oligopeptide transport system substrate-binding protein	KEGG/BLASTKOALA	NA	NA
Pontibacillus sp. ALD_SL25	chromosome	K15581	IMZ31_04395	Stress response	864699	865631		oppB	oligopeptide transport system permease protein	KEGG/BLASTKOALA	NA	NA
Pontibacillus sp. ALD_SL26	chromosome	K15582	IMZ31_04400	Stress response	865635	866558		oppC	oligopeptide transport system permease protein	KEGG/BLASTKOALA	NA	NA
Pontibacillus sp. ALD_SL27	chromosome	K15583	IMZ31_04405	Stress response	866578	867621		oppD	oligopeptide transport system ATP-binding protein	KEGG/BLASTKOALA	NA	NA
Pontibacillus sp. ALD_SL28	chromosome	K10823	IMZ31_04410	Stress response	867621	868568		oppF	oligopeptide transport system ATP-binding protein	KEGG/BLASTKOALA	NA	NA
Pontibacillus sp. ALD_SL29	chromosome	K03406	IMZ31_04600	Chemotaxis	905846	907546		mcp	methyl-accepting chemotaxis protein	KEGG/BLASTKOALA	NA	NA
Pontibacillus sp. ALD_SL30	chromosome	K05593	IMZ31_04645	Antibiotic resistance gene (ARG)	914841	915698		aadK	aminoglycoside 6-adenylyltransferase	Resfams/DeepARG	NA	NA
Pontibacillus sp. ALD_SL31	chromosome	K00128	IMZ31_04785	Fermentation	945446	946918		ALDH	aldehyde dehydrogenase (NAD+)	KEGG/BLASTKOALA	NA	NA
Pontibacillus sp. ALD_SL32	chromosome	K10439	IMZ31_04895	Chemotaxis	966436	967368		rbsB	ribose transport system substrate-binding protein	KEGG/BLASTKOALA	NA	NA
Pontibacillus sp. ALD_SL33	chromosome	K00019	IMZ31_05030	Fermentation	991799	992575		bdh	3-hydroxybutyrate dehydrogenase	KEGG/BLASTKOALA	NA	NA
Pontibacillus sp. ALD_SL34	chromosome	K03297	IMZ31_05465	Antibiotic resistance gene (ARG)	1068802	1069137		emrE, qac, mmr, smr	small multidrug resistance pump	Resfams/DeepARG	NA	NA
Pontibacillus sp. ALD_SL35	chromosome	K03297	IMZ31_05470	Antibiotic resistance gene (ARG)	1069140	1069439		emrE, qac, mmr, smr	small multidrug resistance pump	Resfams/DeepARG	NA	NA
Pontibacillus sp. ALD_SL36	chromosome	K03315	IMZ31_05500	Osmoregulation	1073442	1074896		nhaC	Na+:H+ antiporter NhaC family	KEGG/BLASTKOALA	NA	NA
Pontibacillus sp. ALD_SL37	chromosome	K00216	IMZ31_05590	Bacilli-/Enterobactin	1095323	1096096		entA	2,3-dihydro-2,3-dihydroxybenzoate dehydrogenase	KEGG/BLASTKOALA	NA	NA
Pontibacillus sp. ALD_SL38	chromosome	K02361	IMZ31_05595	Bacilli-/Enterobactin	1096126	1097322		entC	isochorismate synthase	KEGG/BLASTKOALA	NA	NA
Pontibacillus sp. ALD_SL39	chromosome	K02363	IMZ31_05600	Bacilli-/Enterobactin	1097337	1098935		entE, dhbE, vibE, mxcE	2,3-dihydroxybenzoate-AMP ligase	KEGG/BLASTKOALA	NA	NA
Pontibacillus sp. ALD_SL40	chromosome	K01252	IMZ31_05605	Bacilli-/Enterobactin	1099127	1100008		entB, dhbB, vibB, mxcF	bifunctional isochorismate lyase / aryl carrier protein	KEGG/BLASTKOALA	NA	NA
Pontibacillus sp. ALD_SL41	chromosome	K04780	IMZ31_05610	Bacilli-/Enterobactin	1100034	1107179		dhbF	nonribosomal peptide synthetase DhbF	KEGG/BLASTKOALA	NA	NA
Pontibacillus sp. ALD_SL42	chromosome	K05020	IMZ31_05790	Osmoregulation	1145490	1147010	c	opuD, betL	glycine betaine transporter	KEGG/BLASTKOALA	NA	NA
Pontibacillus sp. ALD_SL43	chromosome	K02251	IMZ31_05835	Stress response	1157029	1157946		comQ	competence protein ComQ	KEGG/BLASTKOALA	NA	NA
Pontibacillus sp. ALD_SL44	chromosome	K02253	IMZ31_05840	Stress response	1158014	1158184		comX	competence protein ComX	KEGG/BLASTKOALA	NA	NA
Pontibacillus sp. ALD_SL45	chromosome	K07680	IMZ31_05845	Stress response	1158259	1160574		comP	two-component system, NarL family, sensor histidine kinase ComP	KEGG/BLASTKOALA	NA	NA
Pontibacillus sp. ALD_SL46	chromosome	K07691	IMZ31_05850	Stress response	1161080	1161775		comA	two-component system, NarL family, competent response regulator ComA	KEGG/BLASTKOALA	NA	NA
Pontibacillus sp. ALD_SL47	chromosome	K17836	IMZ31_06015	Antibiotic resistance gene (ARG)	1198681	1199469	c	penP	beta-lactamase class A	Resfams/DeepARG	NA	NA
Pontibacillus sp. ALD_SL48	chromosome	K05020	IMZ31_06280	Osmoregulation	1246683	1248218		opuD, betL	glycine betaine transporter	KEGG/BLASTKOALA	NA	NA
Pontibacillus sp. ALD_SL49	chromosome	NA	IMZ31_06320	Antibiotic resistance gene (ARG)	1255375	1256784	c	farB	multidrug efflux MFS transporter	Resfams/DeepARG	NA	NA
Pontibacillus sp. ALD_SL50	chromosome	K07699	IMZ31_06400	Stress response	1274175	1274705		spo0A	two-component system, response regulator, stage 0 sporulation protein A	KEGG/BLASTKOALA	NA	NA
Pontibacillus sp. ALD_SL51	chromosome	K03315	IMZ31_06425	Osmoregulation	1279281	1280681		nhaC	Na+:H+ antiporter NhaC family	KEGG/BLASTKOALA	NA	NA
Pontibacillus sp. ALD_SL52	chromosome	K10823	IMZ31_06485	Stress response	1291262	1292239		oppF	oligopeptide transport system ATP-binding protein	KEGG/BLASTKOALA	NA	NA
Pontibacillus sp. ALD_SL53	chromosome	K03406	IMZ31_06515	Chemotaxis	1297947	1299638	c	mcp	methyl-accepting chemotaxis protein	KEGG/BLASTKOALA	NA	NA
Pontibacillus sp. ALD_SL54	chromosome	K00662	IMZ31_06850	Antibiotic resistance gene (ARG)	1358157	1358978		aacC	aminoglycoside 3-N-acetyltransferase	Resfams/DeepARG	NA	NA
Pontibacillus sp. ALD_SL55	chromosome	K03413	IMZ31_06975	Chemotaxis	1380237	1380599	c	cheY	two-component system, chemotaxis family, chemotaxis protein CheY	KEGG/BLASTKOALA	NA	NA
Pontibacillus sp. ALD_SL56	chromosome	K05020	IMZ31_07215	Osmoregulation	1430327	1431793		opuD, betL	glycine betaine transporter	KEGG/BLASTKOALA	NA	NA
Pontibacillus sp. ALD_SL57	chromosome	K03415	IMZ31_07500	Chemotaxis	1485376	1486284		cheV	two-component system, chemotaxis family, chemotaxis protein CheV	KEGG/BLASTKOALA	NA	NA
Pontibacillus sp. ALD_SL58	chromosome	K06147	IMZ31_07630	Antibiotic resistance gene (ARG)	1509056	1510813		ABCB-BAC	ATP-binding cassette, subfamily B, bacterial	Resfams/DeepARG	NA	NA
Pontibacillus sp. ALD_SL59	chromosome	K06147	IMZ31_07635	Antibiotic resistance gene (ARG)	1510826	1512655		ABCB-BAC	ATP-binding cassette, subfamily B, bacterial	Resfams/DeepARG	NA	NA
Pontibacillus sp. ALD_SL60	chromosome	K03499	IMZ31_07650	Osmoregulation	1515613	1516284		trkA, ktrA	trk system potassium uptake protein	KEGG/BLASTKOALA	NA	NA
Pontibacillus sp. ALD_SL61	chromosome	K00161	IMZ31_07690	Fermentation	1525124	1526203		PDHA, pdhA	pyruvate dehydrogenase E1 component alpha subunit [EC:1.2.4.1]	KEGG/BLASTKOALA	NA	NA
Pontibacillus sp. ALD_SL62	chromosome	K00162	IMZ31_07695	Fermentation	1526207	1527184		PDHB, pdhB	pyruvate dehydrogenase E1 component beta subunit [EC:1.2.4.1]	KEGG/BLASTKOALA	NA	NA
Pontibacillus sp. ALD_SL63	chromosome	K00627	IMZ31_07700	Fermentation	1527212	1528507		DLAT, aceF, pdhC	pyruvate dehydrogenase E2 component (dihydrolipoamide acetyltransferase) [EC:2.3.1.12]	KEGG/BLASTKOALA	NA	NA
Pontibacillus sp. ALD_SL64	chromosome	K00382	IMZ31_07705	Fermentation	1528512	1529918		DLD, lpd, pdhD	dihydrolipoamide dehydrogenase [EC:1.8.1.4]	KEGG/BLASTKOALA	NA	NA
Pontibacillus sp. ALD_SL65	chromosome	K05020	IMZ31_07720	Osmoregulation	1531427	1532971	c	opuD, betL	glycine betaine transporter	KEGG/BLASTKOALA	NA	NA
Pontibacillus sp. ALD_SL66	chromosome	K02259	IMZ31_07840	Stress response	1554735	1555664	c	COX15	oxygen limitation	KEGG/BLASTKOALA	NA	NA
Pontibacillus sp. ALD_SL67	chromosome	K03282	IMZ31_07890	Osmoregulation	1565068	1565532		mscL	large conductance mechanosensitive channel	KEGG/BLASTKOALA	NA	NA
Pontibacillus sp. ALD_SL68	chromosome	K01715	IMZ31_07985	Fermentation	1579536	1580297		crt	enoyl-CoA hydratase	KEGG/BLASTKOALA	NA	NA
Pontibacillus sp. ALD_SL69	chromosome	K02387	IMZ31_08495	Flagellar assembly	1689049	1689441		flgB	flagellar basal-body rod protein FlgB	KEGG/BLASTKOALA	NA	NA
Pontibacillus sp. ALD_SL70	chromosome	K02388	IMZ31_08500	Flagellar assembly	1689444	1689899		flgC	flagellar basal-body rod protein FlgC	KEGG/BLASTKOALA	NA	NA
Pontibacillus sp. ALD_SL71	chromosome	K02408	IMZ31_08505	Flagellar assembly	1689923	1690225		fliE	flagellar hook-basal body complex protein FliE	KEGG/BLASTKOALA	NA	NA
Pontibacillus sp. ALD_SL72	chromosome	K02409	IMZ31_08510	Flagellar assembly	1690297	1691901		fliF	flagellar M-ring protein FliF	KEGG/BLASTKOALA	NA	NA
Pontibacillus sp. ALD_SL73	chromosome	K02410	IMZ31_08515	Flagellar assembly	1691914	1692927		fliG	flagellar motor switch protein FliG	KEGG/BLASTKOALA	NA	NA
Pontibacillus sp. ALD_SL74	chromosome	K02411	IMZ31_08520	Flagellar assembly	1692920	1693678		fliH	flagellar assembly protein FliH	KEGG/BLASTKOALA	NA	NA
Pontibacillus sp. ALD_SL75	chromosome	K02412	IMZ31_08525	Flagellar assembly	1693697	1695001		fliI	flagellum-specific ATP synthase	KEGG/BLASTKOALA	NA	NA
Pontibacillus sp. ALD_SL76	chromosome	K02413	IMZ31_08530	Flagellar assembly	1694998	1695441		fliJ	flagellar protein FliJ	KEGG/BLASTKOALA	NA	NA
Pontibacillus sp. ALD_SL77	chromosome	K02414	IMZ31_08540	Flagellar assembly	1696059	1697552		fliK	flagellar hook-length control protein FliK	PGAP	NA	NA
Pontibacillus sp. ALD_SL78	chromosome	K02389	IMZ31_08545	Flagellar assembly	1697562	1698011		flgD	flagellar basal-body rod modification protein FlgD	KEGG/BLASTKOALA	NA	NA
Pontibacillus sp. ALD_SL79	chromosome	K02390	IMZ31_08555	Flagellar assembly	1698518	1699315		flgE	flagellar hook protein FlgE	KEGG/BLASTKOALA	NA	NA
Pontibacillus sp. ALD_SL80	chromosome	K02385	IMZ31_08560	Flagellar assembly	1699375	1699590		flbD	flagellar FlbD family protein	PGAP	NA	NA
Pontibacillus sp. ALD_SL81	chromosome	K02415	IMZ31_08565	Flagellar assembly	1699616	1700008		fliL	flagellar protein FliL	KEGG/BLASTKOALA	NA	NA
Pontibacillus sp. ALD_SL82	chromosome	K02416	IMZ31_08570	Flagellar assembly	1700043	1701044		fliM	flagellar motor switch protein FliM	KEGG/BLASTKOALA	NA	NA
Pontibacillus sp. ALD_SL83	chromosome	K02417	IMZ31_08575	Flagellar assembly	1701034	1702254		fliN	flagellar motor switch protein FliN	KEGG/BLASTKOALA	NA	NA
Pontibacillus sp. ALD_SL84	chromosome	K03413	IMZ31_08580	Chemotaxis	1702275	1702637		cheY	two-component system	KEGG/BLASTKOALA	NA	NA
Pontibacillus sp. ALD_SL85	chromosome	K02418	IMZ31_08585	Flagellar assembly	1702650	1703327		fliO, fliZ	flagellar protein FliO/FliZ	KEGG/BLASTKOALA	NA	NA
Pontibacillus sp. ALD_SL86	chromosome	K02419	IMZ31_08590	Flagellar assembly	1703320	1703985		fliP	flagellar biosynthetic protein FliP	KEGG/BLASTKOALA	NA	NA
Pontibacillus sp. ALD_SL87	chromosome	K02420	IMZ31_08595	Flagellar assembly	1704007	1704276		fliQ	flagellar biosynthetic protein FliQ	KEGG/BLASTKOALA	NA	NA
Pontibacillus sp. ALD_SL88	chromosome	K02421	IMZ31_08600	Flagellar assembly	1704279	1705061		fliR	flagellar biosynthetic protein FliR	KEGG/BLASTKOALA	NA	NA
Pontibacillus sp. ALD_SL89	chromosome	K02401	IMZ31_08605	Flagellar assembly	1705062	1706144		flhB	flagellar biosynthetic protein FlhB	KEGG/BLASTKOALA	NA	NA
Pontibacillus sp. ALD_SL90	chromosome	K02400	IMZ31_08610	Flagellar assembly	1706163	1708196		flhA	flagellar biosynthesis protein FlhA	KEGG/BLASTKOALA	NA	NA
Pontibacillus sp. ALD_SL91	chromosome	K02404	IMZ31_08615	Flagellar assembly	1708193	1709326		flhF	flagellar biosynthesis protein FlhF	PGAP	NA	NA
Pontibacillus sp. ALD_SL92	chromosome	K03412	IMZ31_08625	Chemotaxis	1710184	1711257		cheB	two-component system, chemotaxis family, protein-glutamate methylesterase/glutaminase	KEGG/BLASTKOALA	NA	NA
Pontibacillus sp. ALD_SL93	chromosome	K03407	IMZ31_08630	Chemotaxis	1711265	1713358		cheA	two-component system, chemotaxis family, sensor kinase CheA	KEGG/BLASTKOALA	NA	NA
Pontibacillus sp. ALD_SL94	chromosome	K03408	IMZ31_08635	Chemotaxis	1713378	1713845		cheW	purine-binding chemotaxis protein CheW	KEGG/BLASTKOALA	NA	NA
Pontibacillus sp. ALD_SL95	chromosome	K03410	IMZ31_08640	Chemotaxis	1713851	1714492		cheC	chemotaxis protein CheC	KEGG/BLASTKOALA	NA	NA
Pontibacillus sp. ALD_SL96	chromosome	K03411	IMZ31_08645	Chemotaxis	1714482	1714967		cheD	chemotaxis protein CheD	KEGG/BLASTKOALA	NA	NA
Pontibacillus sp. ALD_SL97	chromosome	K02405	IMZ31_08655	Flagellar assembly	1715327	1716103		fliA	RNA polymerase sigma factor for flagellar operon FliA	KEGG/BLASTKOALA	NA	NA
Pontibacillus sp. ALD_SL98	chromosome	K05566	IMZ31_09040	Osmoregulation	1800363	1800788		mnhB	mrpB; multicomponent Na+:H+ antiporter subunit B	KEGG/BLASTKOALA	NA	NA
Pontibacillus sp. ALD_SL99	chromosome	K03413	IMZ31_09045	Chemotaxis	1800819	1801175		cheY	two-component system	KEGG/BLASTKOALA	NA	NA
Pontibacillus sp. ALD_SL100	chromosome	K02491	IMZ31_09060	Stress response	1802522	1803577		kinA	two-component system, sporulation sensor kinase A	KEGG/BLASTKOALA	NA	NA
Pontibacillus sp. ALD_SL101	chromosome	K05847	IMZ31_09175	Osmoregulation	1821944	1822999		opuA	osmoprotectant transport system ATP-binding protein [EC:7.6.2.9]	KEGG/BLASTKOALA	NA	NA
Pontibacillus sp. ALD_SL102	chromosome	K05845	IMZ31_09180	Osmoregulation	1822996	1824516		opuC	osmoprotectant transport system substrate-binding protein	KEGG/BLASTKOALA	NA	NA
Pontibacillus sp. ALD_SL103	chromosome	K00138	IMZ31_09485	Fermentation	1892409	1893929		aldB	aldehyde dehydrogenase	KEGG/BLASTKOALA	NA	NA
Pontibacillus sp. ALD_SL104	chromosome	K00575	IMZ31_10095	Chemotaxis	2004704	2005480	c	cheR	chemotaxis protein methyltransferase CheR	KEGG/BLASTKOALA	NA	NA
Pontibacillus sp. ALD_SL105	chromosome	K07651	IMZ31_10330	Stress response	2042877	2044646	c	resE	two-component system, OmpR family, sensor histidine kinase ResE	KEGG/BLASTKOALA	NA	NA
Pontibacillus sp. ALD_SL106	chromosome	K07775	IMZ31_10335	Stress response	2044646	2045362	c	resD	two-component system, OmpR family, response regulator ResD	KEGG/BLASTKOALA	NA	NA
Pontibacillus sp. ALD_SL107	chromosome	K00128	IMZ31_10530	Fermentation	2077228	2078679	c	ALDH	aldehyde dehydrogenase (NAD+)	KEGG/BLASTKOALA	NA	NA
Pontibacillus sp. ALD_SL108	chromosome	K00128	IMZ31_10635	Fermentation	2098900	2100267		ALDH	aldehyde dehydrogenase (NAD+)	KEGG/BLASTKOALA	NA	NA
Pontibacillus sp. ALD_SL109	chromosome	K00074	IMZ31_11070	Fermentation	2186212	2187096	c	paaH, hbd, fadB, mmgB	3-hydroxybutyryl-CoA dehydrogenase	KEGG/BLASTKOALA	NA	NA
Pontibacillus sp. ALD_SL110	chromosome	K05020	IMZ31_11120	Osmoregulation	2193442	2195022	c	opuD, betL	glycine betaine transporter	KEGG/BLASTKOALA	NA	NA
Pontibacillus sp. ALD_SL111	chromosome	K17882	IMZ31_11210	Antibiotic resistance gene (ARG)	2209846	2210613	c	aadD, knt	kanamycin nucleotidyltransferase	Resfams/DeepARG	NA	NA
Pontibacillus sp. ALD_SL112	chromosome	K18104	IMZ31_11265	Antibiotic resistance gene (ARG)	2218734	2220482	c	abcA, bmrA	ATP-binding cassette, subfamily B, bacterial AbcA/BmrA	Resfams/DeepARG	NA	NA
Pontibacillus sp. ALD_SL113	chromosome	K03315	IMZ31_11290	Osmoregulation	2224679	2226070	c	nhaC	Na+:H+ antiporter NhaC family	KEGG/BLASTKOALA	NA	NA
Pontibacillus sp. ALD_SL114	chromosome	K00382	IMZ31_11380	Fermentation	2239296	2240705	c	DLD, lpd, pdhD	dihydrolipoamide dehydrogenase [EC:1.8.1.4]	KEGG/BLASTKOALA	NA	NA
Pontibacillus sp. ALD_SL115	chromosome	K00627	IMZ31_11385	Fermentation	2240706	2241947	c	DLAT, aceF, pdhC	pyruvate dehydrogenase E2 component (dihydrolipoamide acetyltransferase) [EC:2.3.1.12]	KEGG/BLASTKOALA	NA	NA
Pontibacillus sp. ALD_SL116	chromosome	K00162	IMZ31_11390	Fermentation	2241963	2242958	c	PDHB, pdhB	pyruvate dehydrogenase E1 component beta subunit [EC:1.2.4.1]	KEGG/BLASTKOALA	NA	NA
Pontibacillus sp. ALD_SL117	chromosome	K00161	IMZ31_11395	Fermentation	2242958	2244028	c	PDHA, pdhA	pyruvate dehydrogenase E1 component alpha subunit [EC:1.2.4.1]	KEGG/BLASTKOALA	NA	NA
Pontibacillus sp. ALD_SL118	chromosome	K03315	IMZ31_11695	Osmoregulation	2300338	2301756	c	nhaC	Na+:H+ antiporter NhaC family	KEGG/BLASTKOALA	NA	NA
Pontibacillus sp. ALD_SL119	chromosome	K00128	IMZ31_12005	Fermentation	2361754	2363178	c	ALDH	aldehyde dehydrogenase (NAD+)	KEGG/BLASTKOALA	NA	NA
Pontibacillus sp. ALD_SL120	chromosome	K05020	IMZ31_12180	Osmoregulation	2391872	2393413	c	opuD, betL	glycine betaine transporter	KEGG/BLASTKOALA	NA	NA
Pontibacillus sp. ALD_SL121	chromosome	K00656	IMZ31_12220	Fermentation	2399734	2401989		pflD	formate C-acetyltransferase [EC:2.3.1.54]	KEGG/BLASTKOALA	NA	NA
Pontibacillus sp. ALD_SL122	chromosome	K13953	IMZ31_12225	Fermentation	2402042	2403055		adhP	alcohol dehydrogenase, propanol-preferring	KEGG/BLASTKOALA	NA	NA
Pontibacillus sp. ALD_SL123	chromosome	K01715	IMZ31_12275	Fermentation	2412451	2413227	c	crt	enoyl-CoA hydratase	KEGG/BLASTKOALA	NA	NA
Pontibacillus sp. ALD_SL124	chromosome	K00626	IMZ31_12280	Fermentation	2413241	2414440	c	thlA	acetyl-coA acetyltransferase	KEGG/BLASTKOALA	NA	NA
Pontibacillus sp. ALD_SL125	chromosome	K00074	IMZ31_12285	Fermentation	2414437	2415303	c	paaH, hbd, fadB, mmgB	3-hydroxybutyryl-CoA dehydrogenase	KEGG/BLASTKOALA	NA	NA
Pontibacillus sp. ALD_SL126	chromosome	K00128	IMZ31_12290	Fermentation	2415397	2416917	c	ALDH	aldehyde dehydrogenase (NAD+)	KEGG/BLASTKOALA	NA	NA
Pontibacillus sp. ALD_SL127	chromosome	K00382	IMZ31_12390	Fermentation	2435294	2436715	c	DLD, lpd, pdhD	dihydrolipoamide dehydrogenase [EC:1.8.1.4]	KEGG/BLASTKOALA	NA	NA
Pontibacillus sp. ALD_SL128	chromosome	K00929	IMZ31_12395	Fermentation	2436730	2437821	c	buk	butyrate kinase [EC:2.7.2.7]	KEGG/BLASTKOALA	NA	NA
Pontibacillus sp. ALD_SL129	chromosome	K00634	IMZ31_12405	Fermentation	2438962	2439867	c	ptb	phosphate butyryltransferase	KEGG/BLASTKOALA	NA	NA
Pontibacillus sp. ALD_SL130	chromosome	K07699	IMZ31_12435	Stress response	2447196	2447981	c	spo0A	two-component system, response regulator, stage 0 sporulation protein A	KEGG/BLASTKOALA	NA	NA
Pontibacillus sp. ALD_SL131	chromosome	K00016	IMZ31_12765	Fermentation	2507019	2507981	c	LDH, ldh	L-lactate dehydrogenase	KEGG/BLASTKOALA	NA	NA
Pontibacillus sp. ALD_SL132	chromosome	K03406	IMZ31_12880	Chemotaxis	2524210	2525805	c	mcp	methyl-accepting chemotaxis protein	KEGG/BLASTKOALA	NA	NA
Pontibacillus sp. ALD_SL133	chromosome	K03086	IMZ31_12955	Flagellar assembly	2538094	2539218	c	rpoD	RNA polymerase primary sigma factor	KEGG/BLASTKOALA	NA	NA
Pontibacillus sp. ALD_SL134	chromosome	K05565	IMZ31_13195	Osmoregulation	2584759	2587092		mnhA, mrpA	multicomponent Na+:H+ antiporter subunit A	KEGG/BLASTKOALA	NA	NA
Pontibacillus sp. ALD_SL135	chromosome	K05567	IMZ31_13200	Osmoregulation	2587094	2587432		mnhC, mrpC	multicomponent Na+:H+ antiporter subunit C	KEGG/BLASTKOALA	NA	NA
Pontibacillus sp. ALD_SL136	chromosome	K05568	IMZ31_13205	Osmoregulation	2587425	2588906		mnhD, mrpD	multicomponent Na+:H+ antiporter subunit D	KEGG/BLASTKOALA	NA	NA
Pontibacillus sp. ALD_SL137	chromosome	K05569	IMZ31_13210	Osmoregulation	2588913	2589389		mnhE, mrpE	multicomponent Na+:H+ antiporter subunit E	KEGG/BLASTKOALA	NA	NA
Pontibacillus sp. ALD_SL138	chromosome	K05570	IMZ31_13215	Osmoregulation	2589391	2589699		mnhF, mrpF	multicomponent Na+:H+ antiporter subunit F	KEGG/BLASTKOALA	NA	NA
Pontibacillus sp. ALD_SL139	chromosome	K05571	IMZ31_13220	Osmoregulation	2589680	2590048		mnhG, mrpG	multicomponent Na+:H+ antiporter subunit G	KEGG/BLASTKOALA	NA	NA
Pontibacillus sp. ALD_SL140	chromosome	K12257	IMZ31_13410	Stress response	2627986	2630343	c	secDF	SecD/SecF fusion protein 410 K03072	KEGG/BLASTKOALA	NA	NA
Pontibacillus sp. ALD_SL141	chromosome	K06375	IMZ31_13520	Stress response	2649268	2649783	c	spo0B	stage 0 sporulation protein B (sporulation initiation phosphotransferase)	KEGG/BLASTKOALA	NA	NA
Pontibacillus sp. ALD_SL142	chromosome	K07691	IMZ31_13805	Stress response	2708601	2709251	c	comA	two-component system, NarL family, competent response regulator ComA	KEGG/BLASTKOALA	NA	NA
Pontibacillus sp. ALD_SL143	chromosome	K07680	IMZ31_13810	Stress response	2709244	2711613	c	comP	two-component system, NarL family, sensor histidine kinase ComP	KEGG/BLASTKOALA	NA	NA
Pontibacillus sp. ALD_SL144	chromosome	K00925	IMZ31_14270	Fermentation	2806630	2807820	c	ackA	acetate kinase [EC:2.7.2.1]	KEGG/BLASTKOALA	NA	NA
Pontibacillus sp. ALD_SL145	chromosome	K02557	IMZ31_14395	Chemotaxis	2835970	2836767	c	motB	chemotaxis protein MotB	KEGG/BLASTKOALA	NA	NA
Pontibacillus sp. ALD_SL146	chromosome	K02556	IMZ31_14400	Chemotaxis	2836757	2837584	c	motA	chemotaxis protein MotA	KEGG/BLASTKOALA	NA	NA
Pontibacillus sp. ALD_SL147	chromosome	K10716	IMZ31_14560	Osmoregulation	2868043	2869065	c	kch, trkA, mthK, pch	voltage-gated potassium channel	KEGG/BLASTKOALA	NA	NA
Pontibacillus sp. ALD_SL148	chromosome	K11210	IMZ31_14810	Antibiotic resistance gene (ARG)	2920787	2921209	c	fosB	metallothiol transferase	Resfams/DeepARG	NA	NA
Pontibacillus sp. ALD_SL149	chromosome	K00019	IMZ31_14975	Fermentation	2954359	2955135	c	bdh	3-hydroxybutyrate dehydrogenase	KEGG/BLASTKOALA	NA	NA
Pontibacillus sp. ALD_SL150	chromosome	K02552	IMZ31_15025	Bacilli-/Enterobactin	2965748	2967136	c	menF	menaquinone-specific isochorismate synthase	KEGG/BLASTKOALA	NA	NA
Pontibacillus sp. ALD_SL151	chromosome	K10716	IMZ31_15090	Osmoregulation	2978284	2979294		kch, trkA, mthK, pch	voltage-gated potassium channel	KEGG/BLASTKOALA	NA	NA
Pontibacillus sp. ALD_SL152	chromosome	K00019	IMZ31_15105	Fermentation	2981395	2982171		bdh	3-hydroxybutyrate dehydrogenase	KEGG/BLASTKOALA	NA	NA
Pontibacillus sp. ALD_SL153	chromosome	K06347	IMZ31_15165	Stress response	2992103	2992483		kapB	kinase-associated protein B	KEGG/BLASTKOALA	NA	NA
Pontibacillus sp. ALD_SL154	chromosome	K02002	IMZ31_15575	Osmoregulation	3062832	3063722	c	proX	glycine betaine/proline transport system substrate-binding protein	KEGG/BLASTKOALA	NA	NA
Pontibacillus sp. ALD_SL155	chromosome	K03075	IMZ31_15730	Stress response	3094359	3094595	c	secG	preprotein translocase subunit SecG	KEGG/BLASTKOALA	NA	NA
Pontibacillus sp. ALD_SL156	chromosome	K03092	IMZ31_15920	Flagellar assembly	3137546	3138820	c	rpoN	RNA polymerase sigma-54 factor	KEGG/BLASTKOALA	NA	NA
Pontibacillus sp. ALD_SL157	chromosome	K03070	IMZ31_16255	Stress response	3215928	3218450	c	secA	preprotein translocase subunit SecA	KEGG/BLASTKOALA	NA	NA
Pontibacillus sp. ALD_SL158	chromosome	K02423	IMZ31_16275	Flagellar assembly	3221286	3221639	c	fliT	flagellar protein FliT	KEGG/BLASTKOALA	NA	NA
Pontibacillus sp. ALD_SL159	chromosome	K02422	IMZ31_16280	Flagellar assembly	3221639	3222037	c	fliS	flagellar secretion chaperone FliS	KEGG/BLASTKOALA	NA	NA
Pontibacillus sp. ALD_SL160	chromosome	K02407	IMZ31_16285	Flagellar assembly	3222058	3223605	c	fliD	flagellar hook-associated protein 2	KEGG/BLASTKOALA	NA	NA
Pontibacillus sp. ALD_SL161	chromosome	K02406	IMZ31_16300	Flagellar assembly	3225116	3225229	c	fliC, hag	flagellin	KEGG/BLASTKOALA	NA	NA
Pontibacillus sp. ALD_SL162	chromosome	K13626	IMZ31_16315	Flagellar assembly	3227324	3227773	c	fliW	flagellar assembly protein FliW	PGAP	NA	NA
Pontibacillus sp. ALD_SL163	chromosome	K02397	IMZ31_16325	Flagellar assembly	3228434	3229312	c	flgL	flagellar hook-associated protein 3 FlgL	KEGG/BLASTKOALA	NA	NA
Pontibacillus sp. ALD_SL164	chromosome	K02396	IMZ31_16330	Flagellar assembly	3229330	3230868	c	flgK	flagellar hook-associated protein	KEGG/BLASTKOALA	NA	NA
Pontibacillus sp. ALD_SL165	chromosome	K02399	IMZ31_16335	Flagellar assembly	3230887	3231384	c	flgN	flagellar protein FlgN	PGAP	NA	NA
Pontibacillus sp. ALD_SL166	chromosome	K02398	IMZ31_16340	Flagellar assembly	3231401	3231664	c	flgM	negative regulator of flagellin synthesis	KEGG/BLASTKOALA	NA	NA
Pontibacillus sp. ALD_SL167	chromosome	K07692	IMZ31_16365	Stress response	3235800	3236495	c	degU	two-component system, NarL family, response regulator DegU	KEGG/BLASTKOALA	NA	NA
Pontibacillus sp. ALD_SL168	chromosome	K07777	IMZ31_16370	Stress response	3236672	3237808	c	degS	two-component system, NarL family, sensor histidine kinase DegS	KEGG/BLASTKOALA	NA	NA
Pontibacillus sp. ALD_SL169	chromosome	K03070	IMZ31_16405	Stress response	3246004	3248373		secA	preprotein translocase subunit SecA	KEGG/BLASTKOALA	NA	NA
Pontibacillus sp. ALD_SL170	chromosome	K10823	IMZ31_16545	Stress response	3283612	3284637		oppF	oligopeptide transport system ATP-binding protein	KEGG/BLASTKOALA	NA	NA
Pontibacillus sp. ALD_SL171	chromosome	K03406	IMZ31_16550	Chemotaxis	3285082	3287106		mcp	methyl-accepting chemotaxis protein	KEGG/BLASTKOALA	NA	NA
Pontibacillus sp. ALD_SL172	chromosome	K13533	IMZ31_16700	Stress response	3323940	3325550	c	kinE	two-component system, sporulation sensor kinase E	KEGG/BLASTKOALA	NA	NA
Pontibacillus sp. ALD_SL173	chromosome	K03406	IMZ31_16745	Chemotaxis	3334652	3336136	c	mcp	methyl-accepting chemotaxis protein	KEGG/BLASTKOALA	NA	NA
Pontibacillus sp. ALD_SL174	chromosome	K00016	IMZ31_16750	Fermentation	3336747	3337700		LDH, ldh	L-lactate dehydrogenase	KEGG/BLASTKOALA	NA	NA
Pontibacillus sp. ALD_SL175	chromosome	K15580	IMZ31_16880	Stress response	3373670	3375274	c	oppA, mppA	oligopeptide transport system substrate-binding protein	KEGG/BLASTKOALA	NA	NA
Pontibacillus sp. ALD_SL176	chromosome	K10823	IMZ31_16885	Stress response	3375288	3376247	c	oppF	oligopeptide transport system ATP-binding protein	KEGG/BLASTKOALA	NA	NA
Pontibacillus sp. ALD_SL177	chromosome	K15583	IMZ31_16890	Stress response	3376247	3377266	c	oppD	oligopeptide transport system ATP-binding protein	KEGG/BLASTKOALA	NA	NA
Pontibacillus sp. ALD_SL178	chromosome	NA	IMZ31_17175-IMZ31_17245	Prophage	3441096	3458260		NA	NA	PHASTER	NA	NA
Pontibacillus sp. ALD_SL179	chromosome	K02250	IMZ31_17280	Stress response	3466042	3466527		comK	competence protein ComK	KEGG/BLASTKOALA	NA	NA
Pontibacillus sp. ALD_SL180	chromosome	K02250	IMZ31_17395	Stress response	3500646	3501125	c	comK	competence protein ComK	KEGG/BLASTKOALA	NA	NA
Pontibacillus sp. ALD_SL181	chromosome	K02392	IMZ31_17420	Flagellar assembly	3503413	3504240	c	flgG	flagellar basal-body rod protein FlgG	KEGG/BLASTKOALA	NA	NA
Pontibacillus sp. ALD_SL182	chromosome	K02392	IMZ31_17425	Flagellar assembly	3504255	3505085	c	flgG	flagellar basal-body rod protein FlgG	KEGG/BLASTKOALA	NA	NA
Pontibacillus sp. ALD_SL183	chromosome	K00600	IMZ31_17545	Osmoregulation	3528413	3529648	c	glyA	SHMT; glycine hydroxymethyltransferase [EC:2.1.2.1]	KEGG/BLASTKOALA	NA	NA
Pontibacillus sp. ALD_SL184	chromosome	K03406	IMZ31_17560	Chemotaxis	3530781	3532103	c	mcp	methyl-accepting chemotaxis protein	KEGG/BLASTKOALA	NA	NA
Pontibacillus sp. ALD_SL185	chromosome	K02490	IMZ31_17660	Stress response	3550386	3550745	c	spo0F	two-component system, response regulator, stage 0 sporulation protein F	KEGG/BLASTKOALA	NA	NA
Pontibacillus sp. ALD_SL186	chromosome	K00248	IMZ31_17695	Fermentation	3559122	3560264	c	ACADS, bcd	butyryl-CoA dehydrogenase	KEGG/BLASTKOALA	NA	NA
Pontibacillus sp. ALD_SL187	chromosome	K00074	IMZ31_17705	Fermentation	3561434	3562285	c	paaH, hbd, fadB, mmgB	3-hydroxybutyryl-CoA dehydrogenase	KEGG/BLASTKOALA	NA	NA
Pontibacillus sp. ALD_SL188	chromosome	K00626	IMZ31_17710	Fermentation	3562306	3563493	c	ACAT, atoB	acetyl-CoA C-acetyltransferase	KEGG/BLASTKOALA	NA	NA
Pontibacillus sp. ALD_SL189	chromosome	K00625	IMZ31_17785	Fermentation	3581556	3582527	c	pta	phosphate acetyltransferase [EC:2.3.1.8]	KEGG/BLASTKOALA	NA	NA
Pontibacillus sp. ALD_SL190	chromosome	K08221	IMZ31_18010	Bacilli-/Enterobactin	3631079	3632278	c	yitG, ymfD, yfmO	MFS transporter, ACDE family, multidrug resistance protein	KEGG/BLASTKOALA	NA	NA
Pontibacillus sp. ALD_SL191	chromosome	K05020	IMZ31_18105	Osmoregulation	3653611	3655146	c	opuD, betL	glycine betaine transporter	KEGG/BLASTKOALA	NA	NA
Pontibacillus sp. ALD_SL192	chromosome	K05020	IMZ31_18280	Osmoregulation	3692561	3694111	c	opuD, betL	glycine betaine transporter	KEGG/BLASTKOALA	NA	NA
Pontibacillus sp. ALD_SL193	chromosome	K06147	IMZ31_18340	Antibiotic resistance gene (ARG)	3706185	3707984	c	ABCB-BAC	ATP-binding cassette, subfamily B, bacterial	Resfams/DeepARG	NA	NA
Pontibacillus sp. ALD_SL194	chromosome	K06147	IMZ31_18345	Antibiotic resistance gene (ARG)	3707968	3709701	c	ABCB-BAC	ATP-binding cassette, subfamily B, bacterial	Resfams/DeepARG	NA	NA
Pontibacillus sp. ALD_SL195	chromosome	K07778	IMZ31_18500	Stress response	3752495	3753631		desK	two-component system, NarL family, sensor histidine kinase DesK	KEGG/BLASTKOALA	NA	NA
Pontibacillus sp. ALD_SL196	chromosome	K07693	IMZ31_18505	Stress response	3753628	3754227		desR	two-component system, NarL family, response regulator DesR	KEGG/BLASTKOALA	NA	NA
Pontibacillus sp. ALD_SL197	plasmid	NA	IMZ31_18775-IMZ31_20620	Genomic island	3807816	4104599		NA	NA	IslandViewer 4	NA	NA
Pontibacillus sp. ALD_SL198	plasmid	NA	IMZ31_18885-IMZ31_18955	Prophage	3821927	3833007		NA	NA	PHASTER	10852	21932
Pontibacillus sp. ALD_SL199	plasmid	K03406	IMZ31_19005	Chemotaxis	3838663	3840177	c	mcp	methyl-accepting chemotaxis protein	KEGG/BLASTKOALA	27588	29102
Pontibacillus sp. ALD_SL200	plasmid	K03406	IMZ31_19200	Chemotaxis	3868050	3869510	c	mcp	methyl-accepting chemotaxis protein	KEGG/BLASTKOALA	56975	58435
Pontibacillus sp. ALD_SL201	plasmid	K03406	IMZ31_19385	Chemotaxis	3895544	3897028	c	mcp	methyl-accepting chemotaxis protein	KEGG/BLASTKOALA	84469	85953
Pontibacillus sp. ALD_SL202	plasmid	K03406	IMZ31_19455	Chemotaxis	3903592	3904884		mcp	methyl-accepting chemotaxis protein	KEGG/BLASTKOALA	92517	93809
Pontibacillus sp. ALD_SL203	plasmid	NA	IMZ31_19575-IMZ31_19615	Prophage	3921520	3928032		NA	NA	PHASTER	110445	116957
Pontibacillus sp. ALD_SL204	plasmid	K03406	IMZ31_19705	Chemotaxis	3942333	3943616		mcp	methyl-accepting chemotaxis protein	KEGG/BLASTKOALA	131258	132541
Pontibacillus sp. ALD_SL205	plasmid	K03499	IMZ31_20000	Osmoregulation	3998871	3999527	c	trkA, ktrA	trk system potassium uptake protein	KEGG/BLASTKOALA	187796	188452
Pontibacillus sp. ALD_SL206	plasmid	K02415	IMZ31_20215	Flagellar assembly	4030554	4030994	c	fliL	flagellar protein FliL	KEGG/BLASTKOALA	219479	219919
Pontibacillus sp. ALD_SL207	plasmid	K02557	IMZ31_20220	Chemotaxis	4031097	4031852	c	motB	chemotaxis protein MotB	KEGG/BLASTKOALA	220022	220777
Pontibacillus sp. ALD_SL208	plasmid	K02556	IMZ31_20225	Chemotaxis	4031855	4032649	c	motA	chemotaxis protein MotA	KEGG/BLASTKOALA	220780	221574
Pontibacillus sp. ALD_SL209	plasmid	K00656	IMZ31_20475	Fermentation	4076074	4077954	c	pflD	formate C-acetyltransferase [EC:2.3.1.54]	KEGG/BLASTKOALA	264999	266879
Pontibacillus sp. ALD_SL210	plasmid	NA	IMZ31_20670-IMZ31_20730	Genomic island	4112267	4124417		NA	NA	IslandViewer 4
Pontibacillus sp. ALD_SL211	plasmid	K02396	IMZ31_20980	Flagellar assembly	4175510	4176868		flgK	flagellar hook-associated protein	KEGG/BLASTKOALA	364435	365793
Pontibacillus sp. ALD_SL212	plasmid	K02397	IMZ31_20985	Flagellar assembly	4176885	4177757		flgL	flagellar hook-associated protein 3 FlgL	KEGG/BLASTKOALA	365810	366682
Pontibacillus sp. ALD_SL213	plasmid	K02407	IMZ31_20990	Flagellar assembly	4177789	4179141		fliD	flagellar hook-associated protein 2	KEGG/BLASTKOALA	366714	368066
Pontibacillus sp. ALD_SL214	plasmid	K02422	IMZ31_20995	Flagellar assembly	4179142	4179528		fliS	flagellar secretion chaperone FliS	KEGG/BLASTKOALA	368067	368453
Pontibacillus sp. ALD_SL215	plasmid	K02387	IMZ31_21005	Flagellar assembly	4179911	4180279		flgB	flagellar basal-body rod protein FlgB	KEGG/BLASTKOALA	368836	369204
Pontibacillus sp. ALD_SL216	plasmid	K02388	IMZ31_21010	Flagellar assembly	4180291	4180671		flgC	flagellar basal-body rod protein FlgC	KEGG/BLASTKOALA	369216	369596
Pontibacillus sp. ALD_SL217	plasmid	K02408	IMZ31_21015	Flagellar assembly	4180689	4180973		fliE	flagellar hook-basal body complex protein FliE	KEGG/BLASTKOALA	369614	369898
Pontibacillus sp. ALD_SL218	plasmid	K02409	IMZ31_21020	Flagellar assembly	4180987	4182615		fliF	flagellar M-ring protein FliF	KEGG/BLASTKOALA	369912	371540
Pontibacillus sp. ALD_SL219	plasmid	K02410	IMZ31_21025	Flagellar assembly	4182621	4183643		fliG	flagellar motor switch protein FliG	KEGG/BLASTKOALA	371546	372568
Pontibacillus sp. ALD_SL220	plasmid	K02411	IMZ31_21030	Flagellar assembly	4183630	4184334		fliH	flagellar assembly protein FliH	KEGG/BLASTKOALA	372555	373259
Pontibacillus sp. ALD_SL221	plasmid	K02412	IMZ31_21035	Flagellar assembly	4184327	4185619		fliI	flagellum-specific ATP synthase	KEGG/BLASTKOALA	373252	374544
Pontibacillus sp. ALD_SL222	plasmid	K02414	IMZ31_21045	Flagellar assembly	4186038	4187537		fliK	flagellar hook-length control protein FliK	PGAP	374963	376462
Pontibacillus sp. ALD_SL223	plasmid	K02389	IMZ31_21050	Flagellar assembly	4187524	4187982		flgD	flagellar basal-body rod modification protein FlgD	KEGG/BLASTKOALA	376449	376907
Pontibacillus sp. ALD_SL224	plasmid	K02390	IMZ31_21055	Flagellar assembly	4187963	4189471		flgE	flagellar hook protein FlgE	KEGG/BLASTKOALA	376888	378396
Pontibacillus sp. ALD_SL225	plasmid	K02385	IMZ31_21060	Flagellar assembly	4189610	4189801		flbD	flagellar FlbD family protein	PGAP	378535	378726
Pontibacillus sp. ALD_SL226	plasmid	K02417	IMZ31_21065	Flagellar assembly	4189808	4190389		fliN	flagellar motor switch protein FliN	KEGG/BLASTKOALA	378733	379314
Pontibacillus sp. ALD_SL227	plasmid	K02416	IMZ31_21070	Flagellar assembly	4190386	4190622		fliM/N	FliM/FliN family flagellar motor switch protein	PGAP	379311	379547
Pontibacillus sp. ALD_SL228	plasmid	K03413	IMZ31_21075	Chemotaxis	4190640	4191020		cheY	two-component system	KEGG/BLASTKOALA	379565	379945
Pontibacillus sp. ALD_SL229	plasmid	K02416	IMZ31_21080	Flagellar assembly	4191042	4192079		fliM	flagellar motor switch protein FliM	KEGG/BLASTKOALA	379967	381004
Pontibacillus sp. ALD_SL230	plasmid	K02417	IMZ31_21085	Flagellar assembly	4192072	4192464		fliN	flagellar motor switch protein FliN	KEGG/BLASTKOALA	380997	381389
Pontibacillus sp. ALD_SL231	plasmid	K02418	IMZ31_21090	Flagellar assembly	4192476	4192829		fliO	flagellar biosynthetic protein FliO	PGAP	381401	381754
Pontibacillus sp. ALD_SL232	plasmid	K02419	IMZ31_21095	Flagellar assembly	4192826	4193560		fliP	flagellar biosynthetic protein FliP	KEGG/BLASTKOALA	381751	382485
Pontibacillus sp. ALD_SL233	plasmid	K02420	IMZ31_21100	Flagellar assembly	4193650	4193916		fliQ	flagellar biosynthetic protein FliQ	KEGG/BLASTKOALA	382575	382841
Pontibacillus sp. ALD_SL234	plasmid	K02421	IMZ31_21105	Flagellar assembly	4193917	4194681		fliR	flagellar biosynthetic protein FliR	KEGG/BLASTKOALA	382842	383606
Pontibacillus sp. ALD_SL235	plasmid	K02401	IMZ31_21110	Flagellar assembly	4194691	4195740		flhB	flagellar biosynthetic protein FlhB	KEGG/BLASTKOALA	383616	384665
Pontibacillus sp. ALD_SL236	plasmid	K02400	IMZ31_21115	Flagellar assembly	4195753	4197849		flhA	flagellar biosynthesis protein FlhA	KEGG/BLASTKOALA	384678	386774
Pontibacillus sp. ALD_SL237	plasmid	K02404	IMZ31_21120	Flagellar assembly	4197868	4199052		flhF	flagellar biosynthesis protein FlhF	PGAP	386793	387977
Pontibacillus sp. ALD_SL238	plasmid	K02405	IMZ31_21130	Flagellar assembly	4199788	4200567		fliA	RNA polymerase sigma factor for flagellar operon FliA	KEGG/BLASTKOALA	388713	389492
Pontibacillus sp. ALD_SL239	plasmid	K02392	IMZ31_21135	Flagellar assembly	4200622	4201518		flgG	flagellar basal-body rod protein FlgG	KEGG/BLASTKOALA	389547	390443
Pontibacillus sp. ALD_SL240	plasmid	K03407	IMZ31_21140	Chemotaxis	4201552	4203483	c	cheA	two-component system, chemotaxis family, sensor kinase CheA	KEGG/BLASTKOALA	390477	392408
Pontibacillus sp. ALD_SL241	plasmid	K03408	IMZ31_21145	Chemotaxis	4203498	4203977	c	cheW	purine-binding chemotaxis protein CheW	KEGG/BLASTKOALA	392423	392902
Pontibacillus sp. ALD_SL242	plasmid	K03409	IMZ31_21300	Chemotaxis	4241723	4242193		cheX	chemotaxis protein CheX	KEGG/BLASTKOALA	430648	431118
Pontibacillus sp. ALD_SL243	plasmid	K02406	IMZ31_21325	Flagellar assembly	4246728	4247531		fliC, hag	flagellin	KEGG/BLASTKOALA	435653	436456
Pontibacillus sp. ALD_SL244	plasmid	K02406	IMZ31_21325	Flagellar assembly	4246728	4247531		fliC, hag	flagellin	PGAP	435653	436456
Pontibacillus sp. ALD_SL245	plasmid	NA	IMZ31_21380-IMZ31_21530	Genomic island	4259381	4278254		NA	NA	IslandViewer 4
Pontibacillus sp. ALD_SL246	plasmid	K03086	IMZ31_21570	Flagellar assembly	4283834	4284697		rpoD	RNA polymerase primary sigma factor	KEGG/BLASTKOALA	472759	473622
Pontibacillus sp. ALD_SL247	plasmid	NA	IMZ31_21670-IMZ31_21710	Genomic island	4304815	4312264		NA	NA	IslandViewer 4
Pontibacillus sp. ALD_SL248	plasmid	K03411	IMZ31_21700	Chemotaxis	4309533	4309997	c	cheD	chemotaxis protein CheD	KEGG/BLASTKOALA	498458	498922
Pontibacillus sp. ALD_SL249	plasmid	K00575	IMZ31_21705	Chemotaxis	4310199	4310993		cheR	chemotaxis protein methyltransferase CheR	KEGG/BLASTKOALA	499124	499918
Pontibacillus sp. ALD_SL250	plasmid	K03406	IMZ31_21815	Chemotaxis	4331270	4332706	c	mcp	methyl-accepting chemotaxis protein	KEGG/BLASTKOALA	520195	521631
Pontibacillus sp. ALD_SL251	plasmid	NA	IMZ31_21840-IMZ31_22690	Genomic island	4339545	4458384		NA	NA	IslandViewer 4
Pontibacillus sp. ALD_SL252	plasmid	K13953	IMZ31_22410	Fermentation	4420165	4420539		adhP	alcohol dehydrogenase, propanol-preferring	KEGG/BLASTKOALA	609090	609464
Pontibacillus sp. ALD_SL253	plasmid	K03406	IMZ31_22855	Chemotaxis	4483719	4485185	c	mcp	methyl-accepting chemotaxis protein	KEGG/BLASTKOALA	672644	674110
Pontibacillus sp. ALD_SL254	plasmid	K03086	IMZ31_22970	Flagellar assembly	4505123	4505950		rpoD	RNA polymerase primary sigma factor	KEGG/BLASTKOALA	694048	694875
Pontibacillus sp. ALD_SL255	plasmid	K03086	IMZ31_23090	Flagellar assembly	4525348	4526403		rpoD	RNA polymerase primary sigma factor	KEGG/BLASTKOALA	714273	715328
Pontibacillus sp. ALD_SL256	plasmid	K03412	IMZ31_23140	Chemotaxis	4534522	4535577		cheB	two-component system, chemotaxis family, protein-glutamate methylesterase/glutaminase	KEGG/BLASTKOALA	723447	724502
Pontibacillus sp. ALD_SL257	plasmid	K02406	IMZ31_23155	Flagellar assembly	4536634	4537473	c	fliC, hag	flagellin	KEGG/BLASTKOALA	725559	726398
Pontibacillus sp. ALD_SL258	plasmid	K02406	IMZ31_23160	Flagellar assembly	4537609	4538433	c	fliC, hag	flagellin	KEGG/BLASTKOALA	726534	727358
Pontibacillus sp. ALD_SL259	plasmid	NA	IMZ31_23295-IMZ31_23755	Genomic island	4564302	4628936		NA	NA	IslandViewer 4
Pontibacillus sp. ALD_SL260	plasmid	K03406	IMZ31_23380	Chemotaxis	4577331	4578614		mcp	methyl-accepting chemotaxis protein	KEGG/BLASTKOALA	766256	767539
Pontibacillus sp. ALD_SL261	plasmid	NA	IMZ31_23560-IMZ31_23585	Genomic island	4602564	4608695		NA	NA	IslandViewer 4
Pontibacillus sp. ALD_SL262	plasmid	NA	IMZ31_23840-IMZ31_24215	Genomic island	4640560	4688934		NA	NA	IslandViewer 4
Pontibacillus sp. ALD_SL263	plasmid	NA	IMZ31_23875-IMZ31_23925	Genomic island	4645160	4653165		NA	NA	IslandViewer 4
